# Supplementary material for: Impact of Thermal Treatment on the Starch-Protein Interplay in Red Lentils: Connecting Molecular Features and Rheological Properties
Source: Molecules. 2022 Feb 14;27(4):1266. doi: 10.3390/molecules27041266 (PMC8879514; doi:10.3390/molecules27041266)
Supplement: Supplementary file 1 [file molecules-27-01266-s001.zip]

Archive with 1 entries (1 files):
- molecules-1544375-supplementary.pdf
